# Supplementary material for: Competitive coordination of the dual roles of the Hedgehog co-receptor in homophilic adhesion and signal reception
Source: eLife. 2021 May 18;10:e65770. doi: 10.7554/eLife.65770 (PMC8131103; doi:10.7554/eLife.65770)
Supplement: Figure 5—source data 1. [file elife-65770-fig5-data1.xlsx]

## Sheet: Sheet1
Figure 5-source data-1
Sample size (n), mean, Std. Deviation (SD) are presented for the data in Figure 5B, C, D, E, F
Figure 5B
	n	mean	Std. Deviation (SD)
Eii=0	1001	4.411	0.2895
Eii=15	1001	20.89	4.799
Two-tailed unpaired t test	Mean Diff.	Summary	P Value
Eii=0 vs.Eii= 15	-16.479	****	<0.0001
Figure 5C
	n	mean	Std. Deviation (SD)
Eii=0	1001	0	0
Eii=15	1001	204.6	93.34
Two-tailed unpaired t test	Mean Diff.	Summary	P Value
Eii=0 vs.Eii= 15	-204.6	****	<0.0001
Figure 5D
Number of XY Pairs	1001
Pearson r	r	Summary	P Value
	0.7939	****	<0.0001
Figure 5E
	n	mean	Std. Deviation (SD)
Eii=0	1001	4.411	0.2895
Eii=2	1001	5.745	0.5137
Eii=10	1001	15.31	3.054
Eii=50	1001	44.71	16.26
Šídák's multiple comparisons test	Mean Diff.	Summary	Adjusted P Value
Eii=0 vs.Eii= 2	-1.335	***	0.0009
Eii=2 vs.Eii= 10	-9.56	****	<0.0001
Eii=10 vs.Eii= 50	-29.4	****	<0.0001
Figure 5F
	n	mean	Std. Deviation (SD)
Eii=0	412	11.24	2.242
Eii=2	4181	16.89	6.032
Eii=10	4414	51.79	32.09
Eii=50	4578	89.91	74.63
Šídák's multiple comparisons test	Mean Diff.	Summary	Adjusted P Value
Eii=0 vs.Eii= 2	-5.653	ns	0.1155
Eii=2 vs.Eii= 10	-34.9	****	<0.0001
Eii=10 vs.Eii= 50	-38.13	****	<0.0001
